# Supplementary material for: Airway epithelial CD47 plays a critical role in inducing influenza virus-mediated bacterial super-infection
Source: Nat Commun. 2024 Apr 30;15:3666. doi: 10.1038/s41467-024-47963-5 (PMC11063069; doi:10.1038/s41467-024-47963-5)
Supplement: Supplementary file 4 — Source Data [file 41467_2024_47963_MOESM4_ESM.zip]

Archive with 2 entries (2 files):
- Source Data_NCOMMS-23-04701C.pdf
- Source Data_NCOMMS-23-04701C.XLSX
