# Supplementary material for: Airway epithelial CD47 plays a critical role in inducing influenza virus-mediated bacterial super-infection
Source: Nat Commun. 2024 Apr 30;15:3666. doi: 10.1038/s41467-024-47963-5 (PMC11063069; doi:10.1038/s41467-024-47963-5)
Supplement: Supplementary file 4 — Source Data [file 41467_2024_47963_MOESM4_ESM.zip › Source Data_NCOMMS-23-04701C.XLSX]

## Sheet: Fig.1a 
Western blotting_expression of CD47 and ZO-1 proteins (HBECs)
	CD47					ZO-1
		Raw data					Raw data
			1	1.67				1	0.43
			1	1.77				1	0.62
			1	2.41				1	0.55
			1	2.03				1	0.51
			Mock	+ IAV (1 dpi)				Mock	+ IAV (1 dpi)
		Ave	1	1.97			Ave	1	0.5275
		STDEV	0	0.330252			STDEV	0	0.07932
		sem	0	0.165126			sem	0	0.03966

## Sheet: Fig.1b
Whole-mount images_ZO-1 disconnected area (HBECs)
	%
		0	21.5827
		0	26.9767
		0	25.1748
		0	32.1053
		0	28.2609
		0	33.3333
		Mock	+ IAV (1 dpi)
	Ave	0	27.9056
	STDEV	0	4.37086
	sem	0	2.18543

## Sheet: Fig.1c
qRT-PCR_expression of CD47 and ZO-1 mRNA (HBECs)
	ZO-1						CD47
		Raw data						Raw data
			1	0.96	0.82				1	1.56	2.505
			1	0.96	0.85				1	1.515	2.255
			1	0.88	0.77				1	1.35	2.17
			Mock	+ IAV (1 dpi)	+ IAV (3 dpi)				Mock	+ IAV (1 dpi)	+ IAV (3 dpi)
		Ave	1	0.933333	0.813333			Ave	1	1.475	2.31
		STDEV	0	0.046188	0.0404145			STDEV	0	0.110567	0.174141
		sem	0	0.0266667	0.0233333			sem	0	0.0638357	0.10054

## Sheet: Fig.1d
Western blotting_Inhibitory effect of CAPE on the expression of CD47 and ICAM-1 proteins (HBECs)
	ICAM-1								CD47
		Raw data								Raw data
			1	2.56	1	0.69					1	1.65	1	0.64
			1	3.2	1	1.4					1	1.5	1	0.9
			1	2.2	1	1.1					1	2.6	1	1.2
			1	3.4	1	1.3					1	1.7	1	0.8
			-	+	-	+	IAV (24 h)				-	+	-	+	IAV (24 h)
			-	-	+	+	CAPE				-	-	+	+	CAPE
		Ave	1	2.84	1	1.1225				Ave	1	1.8625	1	0.885
		STDEV	0	0.557136	0	0.314152				STDEV	0	0.498957	0	0.235726
		sem	0	0.278568	0	0.157076				sem	0	0.249479	0	0.117863

## Sheet: Fig.1e
Whole-mount images_co-expression of CD47 and cell type marker proteins (HBECs)
	raw data
			Ciliated cells	goblet cells
		CD47-positive	39	56
		Overlaped with specific marker	37	1
		CD47-positive	33	66
		Overlaped with specific marker	30	0
		CD47-positive	58	131
		Overlaped with specific marker	53	0
		CD47-positive	32
		Overlaped with specific marker	29
	%
			Ciliated cells	goblet cells
		% of CD47-positive cells	94.8718	1.78571
			90.9091	0
			91.3793	0
			90.625
			Ciliated cells	goblet cells
		Ave	91.9463	0.595238
		STDEV	1.97498	1.03098
		sem	0.98749	0.595238

## Sheet: Fig.2a
qPCR_CD47 mRNA level after shRNA (HBECs)
	%
		100	67.4057
		100	50.1124
		100	59.519
		100	57.2168
		sc-shRNA	CD47 shRNA
	Ave	100	58.5635
	STDEV	0	7.1258
	sem	0	3.5629

## Sheet: Fig.2b
Western blotting_CD47 protein level after shRNA (HBECs)
	%
		100.002	52.0115
		100	48.0044
		100.041	71.4744
		100.027	60.7944
		100.004	38.5049
		sc-shRNA	CD47 shRNA
	Ave	100.015	54.1579
	STDEV	0.0184753	12.5638
	sem	0.00923767	6.28188

## Sheet: Fig.2c
Paracellular FITC-dextran permeability_Super-infection (HBECs)
	Raw data
		1.02598	1.54275	1.8465	5.33547	3.735	4.98	2.73555
		0.98	1.48	2.154	6.36038	4.29255	3.49	6.02
		1	1.6	2.1	5.00512	2.88791	6.09	2.49297
		1	1.61	2.01	4.98542	2.079	4.66	2.573
		1	1.64	1.53	3.48919	2.318	4.42	2.05
		1	1.27	1.26	6.09	2.18	6.48	2.18
		1	1.23	1.03	4.87			2.6
		1	1.14	1.14	5.24			4.28
		1	1.13	1.16	5.46
		1	1.12	1.57	4.897
		1	1.196	1.496	4.526
		1	1.318	1.595	4.363
		1	1.367	1.459
		1	1.082	1.687
		1	1.233	1.788
		1	1.3	1.568
		Mock	Virus only	Bacteria only	Super-infection	shRNA CD47	IgG	Neutralizing
	Ave	1.00037	1.32867	1.58709	5.0518	2.91541	5.02	3.11644
	STDEV	0.00845565	0.189775	0.337567	0.758528	0.912831	1.10531	1.35723
	sem	0.00211391	0.0474437	0.0843917	0.218968	0.372662	0.451243	0.479855

## Sheet: Fig.2d
Trans-epithelial resistance_Super-infection (HBECs)
	Raw data
		363	528	480.2	148.5	260.7	214.5	216.15
		462	363	412.5	130.35	207.9	214.5	229.35
		429	462	330	158.4	171.6	118.8	264
		495	412.5	330	138.6	217.8	125.4	198
		429	379.5	445.5	214.5	207.9	132	297
		495	452.1	455.4	214.5	224.4	125.4	237.2
		471.9	448.8	422.4	118.8			273.9
		478.5	458.7	330	135.3			224.4
		488.4	363	330	128.7
		396	363	323.4	155.1
		396	346.5	330	132
		379.5	396	323.4	132
		429	429	346.5	141.9
		429	363
		396
		Mock	Virus-only	Bacteria-only	Superinfection	shRNA CD47	IgG	Neutralizing
	Ave	435.82	411.793	373.792	149.896	215.05	155.1	242.5
	STDEV	43.9119	53.0561	59.4404	30.6758	28.8758	46.2	32.9971
	sem	11.338	14.1798	16.4858	8.50795	11.7885	18.8611	11.6662

## Sheet: Fig.2e
Microscopic images_Super-infection (HBECs)
	Raw data
		0	0	0	30	32.5	16
		0	0	0	39	44.8	14.2
		0	0	0	38.4	44.6	19.4
					25.8	24.8	12.3
		Mock	Virus only	Bacteria only	Super-infection	IgG1 + Super-infection	α-hCD47 Ab + Super-infection
	Ave	0	0	0	33.3	36.675	15.475
	STDEV	0	0	0	6.47148	9.78549	3.02145
	sem	0	0	0	3.23574	4.89275	1.51073

[truncated: 76 more sheets: Fig.3a, Fig.3b, Fig.3c, Fig.3d, Fig.3e, Fig.3f, Fig.3g, Fig.3h, Fig.4a, Fig.4b, Fig.4c, Fig.4d-j, Fig.4k, Fig.4l, Fig.4m, Fig.4n-t, Fig.5a, Fig.5b, Fig.5c, Fig.5d-j …]
